# Supplementary material for: The Role of Oral Yeasts in the Development and Progression of Oral Squamous Cell Carcinoma: A Scoping Review
Source: J Fungi (Basel). 2025 Mar 27;11(4):260. doi: 10.3390/jof11040260 (PMC12028735; doi:10.3390/jof11040260)
Supplement: Supplementary file 1 [file jof-11-00260-s001.zip]

Archive with 1 entries (1 files):
- jof-3505877-supplementary.pdf
